# Supplementary material for: Attachment, Resilience and Life Satisfaction of University Students in Cyprus after the Fourth Wave of COVID-19
Source: Int J Environ Res Public Health. 2023 Dec 22;21(1):22. doi: 10.3390/ijerph21010022 (PMC10815057; doi:10.3390/ijerph21010022)
Supplement: Supplementary file 1 [file ijerph-21-00022-s001.zip]

Archive with 1 entries (1 files):
- ijerph-2718862-supplementary.pdf
